# Supplementary material for: Discrimination of three genetically close Aspergillus species by using high resolution melting analysis applied to indoor air as case study
Source: BMC Microbiol. 2017 Apr 4;17:84. doi: 10.1186/s12866-017-0996-4 (PMC5381056; doi:10.1186/s12866-017-0996-4)
Supplement: Supplementary file 1 — Normalized melt curves and difference curves obtained for each Aspergillus strain used during the development of the HRM assay (XLSX 105 kb) [file 12866_2017_996_MOESM1_ESM.xlsx]

## Sheet: Sheet1
High resolution melting analysis plots obtained for the 20 pure strains of A. versicolor, A. sydowii and A.creber.
HRM analysis results are illustrated with (a) the difference curves, (b) the normalized melt curves.
The red curves correspond to A. versicolor strains, the green curves to A. sydowii strains and the blue curves to A. creber.
Each cluster was defined with the Biorad Precision Melt Analysis software 1.2 (Temse, Belgium)
