# Supplementary material for: Discrimination of three genetically close Aspergillus species by using high resolution melting analysis applied to indoor air as case study
Source: BMC Microbiol. 2017 Apr 4;17:84. doi: 10.1186/s12866-017-0996-4 (PMC5381056; doi:10.1186/s12866-017-0996-4)
Supplement: Supplementary file 2 — Alignment of the 20 Aspergillus strains used for the HRM development (XLSX 3516 kb) [file 12866_2017_996_MOESM2_ESM.xlsx]

## Sheet: Sheet1
This alignment was made with the ITS sequences of A. creber, A. sydowii and A. versicolor pure strains shown in Table 1 and the Aversi_ITS primers (Aversi_ITS_f and Aversi_ITS_r).
BCCM/IHEM 1323, 1355, 2023, 2157,2983, 6598, 9674, 10351, 18884, 19014, 19210, 19256, 22014, 22975 and 24424 correspond to A. versicolor pure strains. BCCM/IHEM 895, 1360 and 20347 correspond to A. sydowii pure strains. BCCM/IHEM 2646 and 2916 correspond to A. creber pure strains.
The conservation level among each sequence (0 to 100 % of conservation) is reprensented in the pink rectangles at the bottom of the figure.
The alignment was made and visualized with the CLC sequence viewer 7 (Qiagen Benelux, B.V., KJ Venlo, the Netherlands).
