# Supplementary material for: Discrimination of three genetically close Aspergillus species by using high resolution melting analysis applied to indoor air as case study
Source: BMC Microbiol. 2017 Apr 4;17:84. doi: 10.1186/s12866-017-0996-4 (PMC5381056; doi:10.1186/s12866-017-0996-4)
Supplement: Supplementary file 3 — Spike test results (XLSX 12 kb) [file 12866_2017_996_MOESM3_ESM.xlsx]

## Sheet: Additionnal table 1
Addtional table 1: Spiked environmental samples
Sample	Sample type	Species a	Amount of	Salmon	Cluster d	Percentage of	Number of positive
			DNA/HRM analysis (ng) b	Sperm c		confidence (%) d	detections e
Control
NTC water	water only	water only	0	No	N/A	/
NTC salmon sperm	Salmon sperm only	Salmon sperm only	10	Yes	N/A	/
Positive control	Pure culture	A. creber	25	No	3	95.74 ±7.07	4/4
Positive control	Pure culture	A. creber	25	Yes	3	97.32 ± 3.90	4/4
Positive control	Pure culture	A. sydowii	25	No	2	97.91 ± 3.26	4/4
Positive control	Pure culture	A. sydowii	25	Yes	2	98.89 ± 0.97	4/4
Positive control	Pure culture	A. versicolor	25	No	1	99.16 ± 0.49	4/4
Positive control	Pure culture	A. versicolor	25	Yes	1	97.99 ± 2.38	4/4
Spiked environmental samples
Sample 3	Spike	A. creber	25	No	3	99.08 ± 1.14	8/8
Sample 3	Spike	A. creber	25	Yes	3	98.52 ± 1.41	8/8
Sample 3	Spike	A. creber	LOD e	No	3	97.97 ± 1.57	5/8 $
Sample 3	Spike	A. creber	LOD e	Yes	3	98.22 ± 1.57	7/8
Sample 3	Spike	A. sydowii	25	No	2	96.43 ± 2.29	7/8$
Sample 3	Spike	A. sydowii	25	Yes	2	98.47 ± 1.51	8/8
Sample 3	Spike	A. sydowii	LOD e	No	2	98.65 ± 0.99	6/8
Sample 3	Spike	A. sydowii	LOD e	Yes	2	99.07 ± 0.18	7/8
Sample 3	Spike	A. versicolor	25	No	1	98.25 ± 1.12	7/8
Sample 3	Spike	A. versicolor	25	Yes	1	98.38 ± 0.85	8/8
Sample 3	Spike	A. versicolor	LOD e	No	1	97.70 ± 1.56	5/8$
Sample 3	Spike	A. versicolor	LOD e	Yes	1	98.98 ± 0.93	8/8
a Determined with classical methods i.e. plate culture and microscopic analysis (determination and counting) in Libert et al. 2015
b Amount of DNA extracted from air samples of 1.5 m³; DNA amount determined with a Nanodrop® 2000; 5 µl of extracted DNA (5ng/µl) were used in a 20 µl -HRM analysis
c Salmon sperm (salmon sperm) DNA carrier added (10 ng)
d Cluster and % of confidence ± standard deviation (SD) defined with the Biorad Precision Melt Analysis software 1.2 (Temse, Belgium)
eA sample is defined as positive for a specific species, if an amplicon is obtained, if the observed Tm corresponds to the Tm defined by Libert et al. (2015) for A. versicolor (i.e., 76.5 ±0.18 °C) and if the sample is classified in the same cluster as the cluster defined for its respective positive control with a confidence > 95%.
fLOD defined as limit of detection i.e. 0.1 pg for A. versicolor and 0.5 pg for A. creber and A. sydowii.
$ At least one repetition is considered as negative due to a confidence below the 95 % threshold.
