# Supplementary material for: Discrimination of three genetically close Aspergillus species by using high resolution melting analysis applied to indoor air as case study
Source: BMC Microbiol. 2017 Apr 4;17:84. doi: 10.1186/s12866-017-0996-4 (PMC5381056; doi:10.1186/s12866-017-0996-4)
Supplement: Supplementary file 4 — Alignment of the 9 Versicolores species and the Aversi_ITS primers (XLSX 3495 kb) [file 12866_2017_996_MOESM4_ESM.xlsx]

## Sheet: Sheet1
	Additional file 4: Alignment of the 9 Versicolores species and the Aversi­_ITS primers
	This alignment was made using with the consensus sequences of all publicly available ITS sequences of Versicolores species (i.e., . Aspergillus amoenus, Aspergillus austroafricanus, Aspergillus creber, Aspergillus cvjetkovicii, Aspergillus fructus, Aspergillus jensenii, Aspergillus protuberus, Aspergillus puulaauensis, Aspergillus subversicolor, Aspergillus sydowii, Aspergillus tabacinus, Aspergi…
	Consensus (last lign of the alignment corresponds to a consensus sequence defined by the software.
	The conservation level among each sequence (0 to 100 % of conservation) is reprensented in the pink rectangles at the bottom of the figure.
	The alignement was made and visualized with the CLC sequence viewer 7 (Qiagen Benelux, B.V., KJ Venlo, the Netherlands).
