# Supplementary material for: Discrimination of three genetically close Aspergillus species by using high resolution melting analysis applied to indoor air as case study
Source: BMC Microbiol. 2017 Apr 4;17:84. doi: 10.1186/s12866-017-0996-4 (PMC5381056; doi:10.1186/s12866-017-0996-4)
Supplement: Supplementary file 5 — Melting temperature obtained for the species from the Versicolores group (XLSX 11 kb) [file 12866_2017_996_MOESM5_ESM.xlsx]

## Sheet: Sheet1
	Melting temperature obtained for the species from the Versicolores group
	Species	Tm (°C)
	A. amoenus	76.3
	A. cvjetkovicii	76.8
	A. fructus	76.4
	A. jensenii	76.7
	A. protuberus	76
	A.puulaauensis	76.4
	A. subversicolor	76.9
	A. tabacinus	77.1
	A. tennesseensis	76.1
	A. venenatus	76.3
	A. sydowii	76.6
	A. creber	76.2
	A. versicolor	76.5
	Melting temperature calcultated with OligoAnalyzer V3.1 software (IDT,https://eu.idtdna.com/calc/analyzer)
